# Supplementary material for: Comparison of variations detection between whole-genome amplification methods used in single-cell resequencing
Source: Gigascience. 2015 Aug 6;4:37. doi: 10.1186/s13742-015-0068-3 (PMC4527218; doi:10.1186/s13742-015-0068-3)
Supplement: Additional file 1: Table S1. — Summary of LWGS of YH single cells amplified by different WGA methods on Illumina sequencer. [file 13742_2015_68_MOESM1_ESM.xlsx]

## Sheet: Table S1
Table S1. Summary of LWGS of YH Single Cells Amplified by Different WGA Methods on Illumina Sequencer.
Sequencing platforms	Sample index	WGA strategies	WGA commercialized kits	Quantity of DNA product (μg)	Number of mapped bases (bp)	Read mapping ratio (%)	Read duplication ratio (%)	GC content (%)	Mean depth (X)	Genome coverage (%)
Illumina Hiseq 2000 sequencer	DOP-1_61	DOP	GenomePlex® Single Cell Whole Genome Amplification (WGA) Kit	6.17	470254466	87.83	8.0061	39.91	0.17	9.03
	DOP-1_97	DOP	GenomePlex® Single Cell Whole Genome Amplification (WGA) Kit	5.6	386040012	84.67	10.1609	40.6	0.14	6.38
	DOP-1_109	DOP	GenomePlex® Single Cell Whole Genome Amplification (WGA) Kit	5.3	722339658	88.54	5.9186	39.68	0.26	13.43
	DOP-2_41	DOP	Silicon Biosystem Ampli1™ WGA Kit	1.62	925074002	90.83	6.23607	45.5	0.33	14.47
	DOP-2_65	DOP	Silicon Biosystem Ampli1™ WGA Kit	1.88	894387370	89.93	6.32764	45.79	0.32	14.92
	DOP-2_89	DOP	Silicon Biosystem Ampli1™ WGA Kit	1.54	877762504	87.74	7.35087	45.57	0.31	12.19
	DOP-3_62	DOP	NEB Single Cell WGA Kit	3.29	655581250	90.06	2.05759	43.23	0.23	12.98
	DOP-3_74	DOP	NEB Single Cell WGA Kit	2.46	646838894	91.01	1.81484	43.62	0.23	11.68
	DOP-3_86	DOP	NEB Single Cell WGA Kit	2.48	645997830	93.01	2.41007	43.49	0.23	12.5
	MDA-1_75	MDA	Qiagen REPLI-g Mini Kit	3.94	1922695538	99.02	0.761	40.31	0.67	12.34
	MDA-1_99	MDA	Qiagen REPLI-g Mini Kit	4.56	1573300210	99.25	0.592302	41.05	0.55	31.94
	MDA-1_111	MDA	Qiagen REPLI-g Mini Kit	4.36	1375835641	99.3	0.626108	40.19	0.48	19.98
	MDA-2_76	MDA	Qiagen REPLI-g Single Cell Kit	36.9	1792075675	98.52	0.657036	40.77	0.63	40.15
Illumina Miseq sequencer	MDA-2_66	MDA	Qiagen REPLI-g Single Cell Kit	44.7	316681322	97.97	0.0532919	41.2	0.11	10.02
	MDA-2_78	MDA	Qiagen REPLI-g Single Cell Kit	36.5	280541391	97.84	0.0634108	41.18	0.1	8.28
	MDA-3_45	MDA	GE Healthcare illustra GenomiPhi V2 DNA Amplification Kit	2	334898597	98.49	0.0532919	39.87	0.12	10.07
	MDA-3_116	MDA	GE Healthcare illustra GenomiPhi V2 DNA Amplification Kit	2.4	300503699	96.53	0.0634108	41.15	0.11	7.48
Illumina Hiseq 2500 sequencer	MALBAC_SC-26	MALBAC	yikon genomics Single Cell Whole Genome Amplification (WGA) Kit	2	1864038403	97.68	1.41011	42.49	0.66	29.52
	MALBAC_SC-31	MALBAC	yikon genomics Single Cell Whole Genome Amplification (WGA) Kit	1.92	1856974455	97.83	1.64435	42.45	0.65	29.36
	MALBAC_SC-68	MALBAC	yikon genomics Single Cell Whole Genome Amplification (WGA) Kit	1.85	2163767670	97.51	1.55856	42.05	0.76	32.41
