# Supplementary material for: Comparison of variations detection between whole-genome amplification methods used in single-cell resequencing
Source: Gigascience. 2015 Aug 6;4:37. doi: 10.1186/s13742-015-0068-3 (PMC4527218; doi:10.1186/s13742-015-0068-3)
Supplement: Additional file 2: Table S2. — Summary of LWGS of BGC823 and YH single cells on Lifetech Ion Proton sequencer. # represented ~1× extracted data downsampled from the ~50× bulk BGC823 sequencing data (PE-100, Illumina Hiseq 2000) as unamplified control. [file 13742_2015_68_MOESM2_ESM.xlsx]

## Sheet: sheet1
Table S2. Summary of LWGS of BGC823 and YH Single Cells on Lifetech Ion Proton Sequencer.
Sequencing platforms	Sample index	WGA strategies	WGA commercialized kits	Quantity of DNA product (μg)	Number of mapped bases (bp)	Read mapping ratio (%)	Read duplication ratio (%)	GC content (%)	Mean depth (X)	Genome coverage (%)
Lifetech Ion Proton sequencer	MALBAC-YH1	MALBAC	MALBAC Kit	0.96	1238285633	90.79	16.43	44.15	0.39	16.14
	MALBAC-YH2	MALBAC	MALBAC Kit	0.99	1301661070	92.23	16.48	43.37	0.41	16.96
	MALBAC-YH3	MALBAC	MALBAC Kit	0.65	2040741018	92.74	19.01	43.26	0.65	21.12
	MDA-2_YH-4	MDA	Qiagen REPLI-g Single Cell Kit	28.86	1995326211	93.16	18.34	43.13	0.64	28.26
	MDA-2_YH-5	MDA	Qiagen REPLI-g Single Cell Kit	30.68	2375211829	92.92	20.02	42.81	0.76	27.78
	MDA-2_YH-6	MDA	Qiagen REPLI-g Single Cell Kit	34.1	1937539160	92.21	18.97	43.08	0.62	24.22
	MDA-2_YH-7	MDA	Qiagen REPLI-g Single Cell Kit	28.19	1856752536	92.93	19.18	42.77	0.59	23.31
	MALBAC_BGC1	MALBAC	MALBAC Kit	0.83	1744123500	93.1748	20.62	45.4	0.56	18.57
	MALBAC_BGC2	MALBAC	MALBAC Kit	0.71	1679042080	93.1044	19.66	45.25	0.54	17.99
	MALBAC_BGC3	MALBAC	MALBAC Kit	1.18	1683398967	93.4925	19.02	44.78	0.54	18.3
	MALBAC_BGC4	MALBAC	MALBAC Kit	0.61	1639592398	92.6198	18.84	44.98	0.52	17.97
	MALBAC_BGC5	MALBAC	MALBAC Kit	0.89	1536926889	91.5704	18.68	44.96	0.49	17.19
	MDA-2_BGC6	MDA	Qiagen REPLI-g Single Cell Kit	32.49	1817090607	92.42	18.48	44.45	0.58	25.39
	MDA-2_BGC7	MDA	Qiagen REPLI-g Single Cell Kit	34	1462056789	91.46	16.18	43.57	0.47	21.42
	MDA-2_BGC8	MDA	Qiagen REPLI-g Single Cell Kit	33.52	1216034196	91.78	15.36	43.75	0.39	20.03
	MDA-2_BGC9	MDA	Qiagen REPLI-g Single Cell Kit	34.4	1244012895	91.65	15.88	43.37	0.4	19.41
	MDA-2_BGC10	MDA	Qiagen REPLI-g Single Cell Kit	34.04	1443361763	92.07	16.89	42.69	0.46	19.44
Illumina Hiseq 2000 sequencer	BGC#	-	-	-	2622305254	95.12	5.95	41.29	0.84	50.68
