# Supplementary material for: Comparison of variations detection between whole-genome amplification methods used in single-cell resequencing
Source: Gigascience. 2015 Aug 6;4:37. doi: 10.1186/s13742-015-0068-3 (PMC4527218; doi:10.1186/s13742-015-0068-3)
Supplement: Additional file 3: Table S3. — Summary of deep WGS of YH single cells. YH-mix is used as the unamplified control. [file 13742_2015_68_MOESM3_ESM.xlsx]

## Sheet: sheet1
Table S3. Summary of Deep WGS of YH Single Cells.
Sequencing platforms	Sample index	WGA strategies	WGA commercialized kits	Quantity of DNA product (μg)	Number of mapped bases (bp)	Read mapping ratio (%)	Read duplication ratio (%)	GC content (%)	Mean depth (X)	Genome coverage (%)
Illumina Hiseq 2000 sequencer	MDA-2_46	MDA	Qiagen REPLI-g Single Cell Kit	21.42	109113164019	98.42	2.44	43.63	38.2	94.3
	MDA-2_47	MDA	Qiagen REPLI-g Single Cell Kit	22.77	82746143862	98.49	1.73	42.74	28.95	99.63
	MDA-2_66	MDA	Qiagen REPLI-g Single Cell Kit	44.7	102165179471	98.54	6.52	40.66	35.84	99.24
	MDA-3_45	MDA	GE Healthcare illustra GenomiPhi V2 DNA Amplification Kit	2	52911771602	99.09	6.17	39.4	18.52	94.35
	DOP-1_97	DOP	GenomePlex® Single Cell Whole Genome Amplification (WGA) Kit	5.6	8294107956	86.18	39.24	40.65	3	23.23
	MDA-2_M6	MDA	Qiagen REPLI-g Single Cell Kit	26.5	50485993417	98.76	3.14	40.88	17.68	98.97
	MDA-2_M16	MDA	Qiagen REPLI-g Single Cell Kit	10.99	83900121254	97.82	1.97	43.74	29.41	99.45
	YH-mix	-	-	-	109269489080	95.97	10.77	41.39	38.3	99.68
