# Supplementary material for: Comparison of variations detection between whole-genome amplification methods used in single-cell resequencing
Source: Gigascience. 2015 Aug 6;4:37. doi: 10.1186/s13742-015-0068-3 (PMC4527218; doi:10.1186/s13742-015-0068-3)
Supplement: Additional file 4: Table S4. — A comparison of recovery sensitivity between WGA methods using randomly extracted 0.1X data. [file 13742_2015_68_MOESM4_ESM.xlsx]

## Sheet: Sheet1
Table S4. A Comparison of Recovery Sensitivity Between WGA Methods using Randomly Extracted 0.1X Data.
Sample index	Read mapping ratio (%)	Genome coverage (%)	Read duplication ratio (%)
DOP-1_109	88.54	6.88	2.92
DOP-1_61	87.86	6.24	5.58
DOP-1_97	84.68	5.19	8.47
DOP-2_41	90.84	6.65	3.58
DOP-2_65	89.95	6.73	4.15
DOP-2_89	87.76	6.04	4.25
DOP-3_62	90.07	7.08	1.3
DOP-3_74	91.02	6.6	1.03
DOP-3_86	93.03	6.93	1.46
MDA-1_111	99.3	7.29	0.13
MDA-1_75	99.01	5.1	0.11
MDA-1_99	99.25	8.74	0.11
MDA-2_66	97.96	9.18	0.05
MDA-2_76	98.52	9.06	0.1
MDA-2_78	97.84	8.28	0.05
MDA-3_116	96.54	6.94	0.06
MDA-3_45	98.49	8.55	0.04
MALBAC_SC-26	97.68	8.02	0.22178
MALBAC_SC-31	97.84	8.01	0.284721
MALBAC_SC-68	97.51	8.14	0.226552
