# Supplementary material for: Comparison of variations detection between whole-genome amplification methods used in single-cell resequencing
Source: Gigascience. 2015 Aug 6;4:37. doi: 10.1186/s13742-015-0068-3 (PMC4527218; doi:10.1186/s13742-015-0068-3)
Supplement: Additional file 8: Table S5. — Pearson correlation of mean normalized depth between two replicates amplified by the same WGA kit. The binning window to assess the mean normalized depth is 100 kb. [file 13742_2015_68_MOESM8_ESM.xlsx]

## Sheet: sheet1
Table S5. Pearson Correlation of Mean Normalized Depth Between Two Replicates Amplificated by the Same WGA Kit.
Replicate 1	Replicate 2	Pearson correlation
DOP-1_109	DOP-1_61	0.970379
DOP-1_109	DOP-1_97	0.992895
DOP-1_61	DOP-1_97	0.951568
DOP-2_41	DOP-2_65	0.996671
DOP-2_41	DOP-2_89	0.997621
DOP-2_65	DOP-2_89	0.995646
DOP-3_62	DOP-3_74	0.918676
DOP-3_62	DOP-3_86	0.989671
DOP-3_74	DOP-3_86	0.86866
MDA-1_111	MDA-1_75	0.915261
MDA-1_111	MDA-1_99	0.811988
MDA-1_75	MDA-1_99	0.543451
MDA-2_66	MDA-2_76	0.971354
MDA-2_66	MDA-2_78	0.619369
MDA-2_76	MDA-2_78	0.714326
MDA-3_116	MDA-3_45	0.82148
MALBAC_SC-26	MALBAC_SC-31	0.989203
MALBAC_SC-26	MALBAC_SC-68	0.996017
MALBAC_SC-31	MALBAC_SC-68	0.994394
