# Supplementary material for: Comparison of variations detection between whole-genome amplification methods used in single-cell resequencing
Source: Gigascience. 2015 Aug 6;4:37. doi: 10.1186/s13742-015-0068-3 (PMC4527218; doi:10.1186/s13742-015-0068-3)
Supplement: Additional file 11: Table S6. — A comparison of genome coverage at different read depths between different WGA kits. YH-mix and SW480-SCD are used as unamplified controls. [file 13742_2015_68_MOESM11_ESM.xlsx]

## Sheet: sheet1
Table S6. A Comparison of Genome Coverage at Different Read Depths Between Different WGA Kits.
Read Depth	DOP-1_97	MDA-2_46	MDA-2_47	MDA-2_66	MDA-3_45	YH-mix	SW480-1	SW480-2	SW480-3	SW480-4	SW480-5	SW480-SCD
≥ 1х	23.2331	94.3036	99.631	99.2445	94.3526	99.6841	91.328	91.6335	83.3256	70.8799	74.8749	99.1315
≥ 2х	15.7563	90.5501	99.2835	98.6508	90.0102	99.6014	85.6678	86.0045	76.9804	65.4693	67.5938	99.0055
≥ 3х	12.055	87.1885	98.804	97.9477	85.8202	99.5261	80.3385	80.7172	71.7944	61.2089	61.5879	98.8659
≥ 4х	10.1577	84.0634	98.1395	97.1184	81.7292	99.4469	75.3729	75.7701	67.491	57.9449	56.6872	98.7225
≥ 5х	8.86043	81.1153	97.251	96.1542	77.7317	99.3593	70.742	71.1597	63.7187	55.148	52.4534	98.5477
≥ 6х	7.95946	78.3194	96.1111	95.0526	73.8415	99.26	66.4343	66.8745	60.355	52.7084	48.7419	98.3254
≥ 7х	7.27334	75.6589	94.7034	93.8157	70.0626	99.1438	62.4361	62.8976	57.3037	50.5177	45.4463	98.0349
≥ 8х	6.73779	73.1215	93.0257	92.4465	66.4071	99.0046	58.7287	59.2111	54.5131	48.5282	42.4883	97.6559
≥ 9х	6.29696	70.6972	91.0885	90.9524	62.8794	98.8341	55.2905	55.793	51.9363	46.6996	39.8148	97.1667
≥ 10х	5.92676	68.3791	88.9122	89.3414	59.4892	98.6226	52.0997	52.6218	49.5484	45.008	37.3838	96.5482
≥ 11х	5.60429	66.1595	86.5233	87.6216	56.245	98.3582	49.1376	49.6795	47.323	43.4336	35.163	95.7804
≥ 12х	5.32002	64.0313	83.9503	85.805	53.1459	98.0308	46.384	46.9464	45.2454	41.9608	33.1248	94.8443
≥ 13х	5.06424	61.9924	81.2279	83.9035	50.1942	97.6317	43.8227	44.4066	43.2987	40.5773	31.2483	93.7218
≥ 14х	4.8328	60.0369	78.3921	81.9325	47.3855	97.1539	41.4381	42.0428	41.4701	39.2728	29.5171	92.3932
≥ 15х	4.61958	58.1606	75.4759	79.9023	44.7188	96.5949	39.2149	39.8405	39.7498	38.0391	27.9149	90.8375
≥ 16х	4.42354	56.3599	72.5088	77.8255	42.1928	95.9518	37.1408	37.7862	38.1292	36.8696	26.43	89.0377
≥ 17х	4.24038	54.63	69.5195	75.7124	39.8043	95.2263	35.2044	35.8673	36.5986	35.7577	25.0507	86.9786
≥ 18х	4.06962	52.9708	66.5346	73.5744	37.5476	94.4195	33.3957	34.0743	35.1516	34.6986	23.767	84.655
≥ 19х	3.90865	51.3774	63.576	71.4211	35.4158	93.5313	31.7031	32.3957	33.7824	33.6881	22.5706	82.0664
≥ 20х	3.7574	49.8461	60.6623	69.264	33.4064	92.5583	30.1178	30.8227	32.4843	32.7227	21.454	79.2264
≥ 21х	3.61439	48.3756	57.8083	67.1099	31.5139	91.4938	28.6314	29.3477	31.2524	31.7987	20.4093	76.1534
≥ 22х	3.47893	46.9618	55.0233	64.9677	29.7293	90.3263	27.2365	27.9625	30.0821	30.9144	19.4305	72.8817
≥ 23х	3.34995	45.6029	52.3209	62.8428	28.0491	89.0402	25.9262	26.6611	28.9704	30.0663	18.5121	69.4494
≥ 24х	3.22785	44.2958	49.7088	60.7415	26.4676	87.616	24.6946	25.4367	27.9129	29.2523	17.6507	65.9033
≥ 25х	3.11127	43.0381	47.1902	58.6708	24.9809	86.0336	23.536	24.2839	26.9062	28.4701	16.8408	62.29
≥ 26х	2.9998	41.8277	44.7692	56.6345	23.5828	84.2708	22.4457	23.1972	25.947	27.7183	16.079	58.6588
≥ 27х	2.89312	40.6627	42.4497	54.6362	22.2671	82.307	21.4183	22.1724	25.0337	26.9947	15.3613	55.0567
≥ 28х	2.79149	39.5411	40.2301	52.6784	21.0311	80.1254	20.4496	21.2049	24.1626	26.2979	14.6847	51.5238
≥ 29х	2.69396	38.4608	38.1104	50.7661	19.8693	77.7137	19.536	20.2906	23.33	25.6268	14.0467	48.0938
≥ 30х	2.60073	37.4191	36.0904	48.9008	18.7779	75.0645	18.6731	19.4263	22.5346	24.9789	13.4445	44.7911
≥ 31х	2.51104	36.4152	34.1672	47.0834	17.7516	72.1795	17.8577	18.6077	21.7745	24.354	12.8747	41.6326
≥ 32х	2.42473	35.4459	32.3389	45.3164	16.7866	69.0678	17.0859	17.8325	21.0482	23.7503	12.3353	38.6307
≥ 33х	2.3423	34.5115	30.6035	43.5996	15.8793	65.7473	16.3552	17.0977	20.3531	23.1672	11.8244	35.7874
≥ 34х	2.26285	33.6094	28.9585	41.9341	15.0269	62.2427	15.6634	16.401	19.6875	22.6037	11.3403	33.1019
≥ 35х	2.18646	32.7388	27.3996	40.3203	14.2255	58.585	15.0072	15.7403	19.0499	22.0593	10.8816	30.5712
≥ 36х	2.11302	31.8976	25.9241	38.7582	13.4718	54.811	14.3851	15.1129	18.4393	21.5323	10.446	28.1895
≥ 37х	2.04197	31.0843	24.5282	37.2488	12.7627	50.9637	13.7944	14.5165	17.8534	21.022	10.0323	25.9502
≥ 38х	1.97338	30.2983	23.2081	35.7903	12.096	47.0831	13.2334	13.9493	17.2914	20.5283	9.63937	23.8479
≥ 39х	1.90737	29.5388	21.9607	34.3827	11.4687	43.2171	12.7002	13.4095	16.7523	20.0501	9.26562	21.876
≥ 40х	1.84362	28.8047	20.7821	33.0248	10.8777	39.4064	12.193	12.8956	16.235	19.5868	8.91022	20.0283
≥ 41х	1.78244	28.0949	19.6692	31.7164	10.3214	35.6926	11.7106	12.4057	15.738	19.1379	8.57169	18.3002
≥ 42х	1.72336	27.408	18.6191	30.4561	9.797	32.1125	11.2512	11.9388	15.2611	18.7023	8.24943	16.6892
≥ 43х	1.66635	26.7426	17.6283	29.2435	9.30284	28.7	10.8132	11.4932	14.8029	18.2799	7.94244	15.191
≥ 44х	1.6114	26.0988	16.6943	28.0762	8.83712	25.479	10.3962	11.0678	14.3626	17.8703	7.64944	13.8024
≥ 45х	1.55884	25.4754	15.8126	26.9533	8.39799	22.4717	9.99821	10.662	13.939	17.473	7.36998	12.5195
≥ 46х	1.50805	24.8718	14.9811	25.8745	7.9839	19.6902	9.61852	10.2746	13.5315	17.0876	7.10342	11.3378
≥ 47х	1.4591	24.2871	14.1965	24.8372	7.59316	17.1442	9.2563	9.90429	13.1393	16.7133	6.84866	10.2538
≥ 48х	1.41162	23.721	13.4566	23.8408	7.22407	14.836	8.91065	9.55038	12.7621	16.3496	6.6052	9.26285
≥ 49х	1.36588	23.1727	12.7581	22.8838	6.87586	12.7638	8.58062	9.21198	12.3988	15.9961	6.37272	8.36019
≥ 50х	1.32194	22.6413	12.0996	21.9647	6.54651	10.9202	8.26525	8.88806	12.0485	15.6526	6.15033	7.54021
≥ 51х	1.27918	22.1257	11.4783	21.0829	6.23561	9.29493	7.96375	8.57783	11.7113	15.3191	5.93754	6.79777
≥ 52х	1.23815	21.6252	10.8922	20.2365	5.9418	7.8741	7.6756	8.28074	11.386	14.9948	5.73401	6.12682
≥ 53х	1.19865	21.1396	10.3391	19.4246	5.66438	6.64269	7.39992	7.99628	11.0726	14.6792	5.539	5.52184
≥ 54х	1.16066	20.6687	9.81705	18.6462	5.40219	5.58444	7.13582	7.72362	10.7703	14.3723	5.35231	4.97746
≥ 55х	1.12408	20.2118	9.32463	17.8995	5.15421	4.68193	6.88295	7.4624	10.4785	14.0737	5.17337	4.48816
≥ 56х	1.08898	19.7683	8.86015	17.1833	4.91924	3.91846	6.64059	7.21165	10.1972	13.7834	5.002	4.04891
≥ 57х	1.05534	19.3374	8.42145	16.4966	4.69681	3.27698	6.40829	6.97109	9.92557	13.5007	4.83743	3.65502
≥ 58х	1.02259	18.9187	8.00714	15.8378	4.486	2.74239	6.18567	6.7403	9.66358	13.2255	4.67966	3.30166
≥ 59х	0.991258	18.5119	7.61596	15.2062	4.28632	2.29906	5.97221	6.51858	9.41031	12.9576	4.52807	2.98514
≥ 60х	0.961025	18.1167	7.24661	14.6006	4.09702	1.93422	5.7675	6.30555	9.16577	12.697	4.38247	2.70145
