# Supplementary material for: Comparison of variations detection between whole-genome amplification methods used in single-cell resequencing
Source: Gigascience. 2015 Aug 6;4:37. doi: 10.1186/s13742-015-0068-3 (PMC4527218; doi:10.1186/s13742-015-0068-3)
Supplement: Additional file 13: Table S7. — A comparison of consensus genotypes calling between different WGA kits. [file 13742_2015_68_MOESM13_ESM.xlsx]

## Sheet: sheet1
Table S7. A Comparison of Consensus Genotypes Calling Between Different WGA Kits
		Allele type		Golden control for SW480 cells			Total	Consistency (%)				Allele type		Golden control for YH cells			Total	Consistency (%)
				HOM ref.	HOM mut.	HET ref.								HOM ref.	HOM mut.	HET ref.
				1762437	403431	173098	2338966							1584649	270225	351490	2206364
Single cell consensus sites	SW480-1	HOM ref.	2	975263	-	-	981788	99.34		Single cell consensus sites	DOP-1_97	HOM ref.	2	82539	-	-	90981	90.7211
			1	-	-	6492							1	-	-	8425
			0	-	33	-							0	-	17	-
		HOM mut.	2	-	302263	-	314919	95.98				HOM mut.	2	-	24576	-	39681	61.9339
			1	-	-	12440							1	-	-	14981
			0	210	5	1							0	107	7	10
		HET ref.	2	-	-	79361	97390	81.49				HET ref.	2	-	-	1589	1815	87.5482
			1	4213	13808	8							1	87	137	2
			0	-	0	-							0	-	0	-
	Total			979686	316109	98302		97.33			Total			82733	24737	25007		82.055
	Coverage (%)			55.59	78.36	56.79	59.6	-			Coverage (%)			5.2209	9.15422	7.11457	6.00431	-
	SW480-2	HOM ref.	2	990059	-	-	995787	99.42			MDA-2_47	HOM ref.	2	1487602	-	-	1488311	99.9524
			1	-	-	5701							1	-	-	691
			0	-	27	-							0	-	18	-
		HOM mut.	2	-	302592	-	313861	96.41				HOM mut.	2	-	267358	-	268643	99.5217
			1	-	-	11032							1	-	-	1281
			0	227	8	2							0	1	3	0
		HET ref.	2	-	-	81647	100683	81.09				HET ref.	2	-	-	330195	330711	99.844
			1	3891	15142	3							1	216	298	2
			0	-	0	-							0	-	0	-
	Total			994177	317769	98385		97.45			Total			1487819	267677	332169		99.8798
	Coverage (%)			56.41	78.77	56.84	60.3	-			Coverage (%)			93.8895	99.0571	94.5031	94.6202	-
	SW480-3	HOM ref.	2	865892	-	-	874881	98.97			MDA-2_46	HOM ref.	2	1182531	-	-	1240706	95.31
			1	-	-	8959							1	-	-	58160
			0	-	30	-							0	-	15	-
		HOM mut.	2	-	273733	-	291158	94.02				HOM mut.	2	-	238225	-	310725	76.67
			1	-	-	17289							1	-	-	72477
			0	123	10	3							0	21	2	0
		HET ref.	2	-	-	62973	66120	95.24				HET ref.		-	-	139166	139739	99.59
			1	1039	2100	8							1	240	330	3
			0	-	0	-							0	-	0	-
	Total			867054	275873	89232		97.6			Total			1182792	238572	269806		92.24
	Coverage (%)			49.2	68.38	51.55	52.68	-			Coverage (%)			74.64	88.29	76.76	76.6496	-
	SW480-4	HOM ref.	2	774948	-	-	794943	97.48			MDA-2_66	HOM ref.	2	1449551	-	-	1456323	99.53
			1	-	-	19911							1	-	-	6762
			0	-	84	-							0	-	10	-
		HOM mut.	2	-	230320	-	260343	88.47				HOM mut.	2	-	264465	-	273729	96.62
			1	-	-	29720							1	-	-	9264
			0	276	14	13							0	0	0	0
		HET ref.	2	-	-	32713	35327	92.6				HET ref.	2	-	-	299196	299731	99.82
			1	1307	1289	18							1	182	351	2
			0	-	0	-							0	-	0	-
	Total			776531	231707	82375		95.17			Total			1449733	264826	315224		99.18
	Coverage (%)			44.06	57.43	47.59	46.63	-			Coverage (%)			91.49	98	89.68	91.9967	-
	SW480-5	HOM ref.	2	639125	-	-	649877	98.35			MDA-3_45	HOM ref.	2	1008082	-	-	1023081	98.5339
			1	-	-	10699							1	-	-	14987
			0	-	53	-							0	-	12	-
		HOM mut.	2	-	225537	-	247847	91				HOM mut.	2	-	230028	-	256975	89.5138
			1	-	-	22056							1	-	-	26935
			0	231	19	4							0	8	4	0
		HET ref.	2	-	-	38050	41006	92.79				HET ref.	2	-	-	189612	190063	99.7627
			1	986	1963	7							1	160	286	5
			0	-	0	-							0	-	0	-
	Total			640342	227572	70816		96.16			Total			1008250	230330	231539		97.1161
	Coverage (%)			36.33	56.41	40.91	40.13	-			Coverage (%)			63.6261	85.2364	65.8736	66.6308	-
