# Supplementary material for: Comparison of variations detection between whole-genome amplification methods used in single-cell resequencing
Source: Gigascience. 2015 Aug 6;4:37. doi: 10.1186/s13742-015-0068-3 (PMC4527218; doi:10.1186/s13742-015-0068-3)
Supplement: Additional file 19: Table S9. — A sensitivity and specificity comparison of simulated CNVs detection between different WGA methods. [file 13742_2015_68_MOESM19_ESM.xlsx]

## Sheet: Sheet1
Table S9. A Sensitivity and Specificity Comparison of Simulated CNVs Detection Between Different WGA Methods.
Sample (Simulated CNVs_Detected_Length)	Simulated YH-mix data (1,426,959,235)
	Sensitivity (%)	Specificity (%)
DOP-1_109 (1,464,114,787)	98.0327	95.5449
DOP-1_61 (1,443,191,024)	98.4491	97.3419
DOP-1_97 (1,385,178,560)	88.3611	91.0263
DOP-2_41 (1,368,389,346)	93.038	97.0202
DOP-2_65 (1,421,834,610)	98.3565	98.711
DOP-2_89 (1,411,116,602)	98.23	99.3328
DOP-3_62 (1,430,457,686)	93.9055	93.6759
DOP-3_74 (1,553,580,729)	84.9591	78.0346
DOP-3_86 (1,407,210,692)	94.0222	95.3417
MDA-1_111 (2,144,249,378)	56.6968	37.7307
MDA-1_75 (2,135,685,894)	64.2307	42.9158
MDA-1_99 (1,275,831,772)	49.7686	55.6638
MDA-2_66 (1,392,836,418)	93.8361	96.135
MDA-2_76 (1,405,824,029)	91.2962	92.6687
MDA-2_78 (1,813,495,369)	51.6107	40.6102
MDA-3_116 (1,531,620,915)	93.8799	87.4647
MDA-3_45 (1,438,093,570)	90.9676	90.2633
MALBAC_SC-26(1,511,134,333)	91.6624	86.5565
MALBAC_SC-31(1,470,944,891)	92.8531	90.0765
MALBAC_SC-68(1,474,963,361)	89.6731	86.7546
