# Supplementary material for: Comparison of variations detection between whole-genome amplification methods used in single-cell resequencing
Source: Gigascience. 2015 Aug 6;4:37. doi: 10.1186/s13742-015-0068-3 (PMC4527218; doi:10.1186/s13742-015-0068-3)
Supplement: Additional file 21: Table S10. — Pearson correlation of copy number ratios between simulated YH single-cell sequencing data. [file 13742_2015_68_MOESM21_ESM.xlsx]

## Sheet: Sheet1
Table S10. Pearson Correlation of Copy Number Ratios Between Simulated YH Single-cell Sequencing Data.
Correlation	DOP-1_109	DOP-1_61	DOP-1_97	DOP-2_41	DOP-2_65	DOP-2_89	DOP-3_62	DOP-3_74	DOP-3_86	MDA-1_111	MDA-1_75	MDA-1_99	MDA-2_66	MDA-2_76	MDA-2_78	MDA-3_116	MDA-3_45	MALBAC_SC-26	MALBAC_SC-31	MALBAC_SC-68
DOP-1_109	1	0.91	0.88	0.85	0.91	0.92	0.87	0.76	0.89	0.31	0.11	0.59	0.83	0.78	0.44	0.77	0.82	0.8	0.78	0.8
DOP-1_61	0.91	1	0.9	0.91	0.97	0.98	0.94	0.76	0.95	0.31	0.1	0.55	0.9	0.84	0.53	0.81	0.85	0.87	0.85	0.87
DOP-1_97	0.88	0.9	1	0.83	0.89	0.91	0.86	0.73	0.87	0.32	0.1	0.56	0.83	0.78	0.48	0.74	0.8	0.78	0.76	0.79
DOP-2_41	0.85	0.91	0.83	1	0.91	0.93	0.88	0.72	0.9	0.29	0.09	0.49	0.86	0.79	0.49	0.74	0.81	0.84	0.8	0.84
DOP-2_65	0.91	0.97	0.89	0.91	1	0.97	0.92	0.74	0.94	0.3	0.1	0.53	0.89	0.83	0.52	0.77	0.83	0.85	0.83	0.84
DOP-2_89	0.92	0.98	0.91	0.93	0.97	1	0.94	0.77	0.96	0.3	0.1	0.55	0.91	0.85	0.53	0.8	0.86	0.87	0.86	0.87
DOP-3_62	0.87	0.94	0.86	0.88	0.92	0.94	1	0.72	0.94	0.27	0.11	0.53	0.86	0.82	0.47	0.78	0.85	0.88	0.86	0.88
DOP-3_74	0.76	0.76	0.73	0.72	0.74	0.77	0.72	1	0.74	0.26	0.05	0.44	0.72	0.69	0.47	0.64	0.71	0.67	0.65	0.67
DOP-3_86	0.89	0.95	0.87	0.9	0.94	0.96	0.94	0.74	1	0.3	0.11	0.53	0.88	0.83	0.49	0.8	0.86	0.89	0.87	0.89
MDA-1_111	0.31	0.31	0.32	0.29	0.3	0.3	0.27	0.26	0.3	1	0.01	0.26	0.28	0.28	0.27	0.33	0.33	0.32	0.3	0.32
MDA-1_75	0.11	0.1	0.1	0.09	0.1	0.1	0.11	0.05	0.11	0.01	1	0.08	0.08	0.11	0.01	0.12	0.11	0.11	0.12	0.1
MDA-1_99	0.59	0.55	0.56	0.49	0.53	0.55	0.53	0.44	0.53	0.26	0.08	1	0.49	0.53	0.33	0.52	0.54	0.51	0.48	0.52
MDA-2_66	0.83	0.9	0.83	0.86	0.89	0.91	0.86	0.72	0.88	0.28	0.08	0.49	1	0.81	0.52	0.69	0.79	0.79	0.79	0.8
MDA-2_76	0.78	0.84	0.78	0.79	0.83	0.85	0.82	0.69	0.83	0.28	0.11	0.53	0.81	1	0.51	0.72	0.78	0.76	0.78	0.76
MDA-2_78	0.44	0.53	0.48	0.49	0.52	0.53	0.47	0.47	0.49	0.27	0.01	0.33	0.52	0.51	1	0.48	0.48	0.49	0.54	0.49
MDA-3_116	0.77	0.81	0.74	0.74	0.77	0.8	0.78	0.64	0.8	0.33	0.12	0.52	0.69	0.72	0.48	1	0.78	0.76	0.73	0.76
MDA-3_45	0.82	0.85	0.8	0.81	0.83	0.86	0.85	0.71	0.86	0.33	0.11	0.54	0.79	0.78	0.48	0.78	1	0.83	0.81	0.81
MALBAC_SC-26	0.8	0.87	0.78	0.84	0.85	0.87	0.88	0.67	0.89	0.32	0.11	0.51	0.79	0.76	0.49	0.76	0.83	1	0.86	0.93
MALBAC_SC-31	0.78	0.85	0.76	0.8	0.83	0.86	0.86	0.65	0.87	0.3	0.12	0.48	0.79	0.78	0.54	0.73	0.81	0.86	1	0.85
MALBAC_SC-68	0.8	0.87	0.79	0.84	0.84	0.87	0.88	0.67	0.89	0.32	0.1	0.52	0.8	0.76	0.49	0.76	0.81	0.93	0.85	1
