# Supplementary material for: Comparison of variations detection between whole-genome amplification methods used in single-cell resequencing
Source: Gigascience. 2015 Aug 6;4:37. doi: 10.1186/s13742-015-0068-3 (PMC4527218; doi:10.1186/s13742-015-0068-3)
Supplement: Additional file 25: Table S12. — A sensitivity and specificity comparison of CNVs (≥1 Mb) between MALBAC and MDA-2. (XLSX 9 kb) [file 13742_2015_68_MOESM25_ESM.xlsx]

## Sheet: sheet1
Table S12. A Sensitivity and Specificity Comparison of CNVs (≥ 1Mb) between MALBAC and MDA-2.
Sample (CNVs_Detected_Length)	BGC823 bulk (1,669,697,506)
	Sensitivity (%)	Specificity (%)
MALBAC_BGC1 (1,619,224,898)	84.3114	86.9394
MALBAC_BGC2 (1,621,115,363)	83.6114	86.1171
MALBAC_BGC3 (1,714,518,536)	85.404	83.1714
MALBAC_BGC4 (1,705,905,508)	85.6361	83.8185
MALBAC_BGC5 (1,646,290,281)	84.6502	85.8538
MDA-2_BGC10 (1,705,314,681)	68.0375	66.6165
MDA-2_BGC6 (1,729,214,691)	89.5798	86.4966
MDA-2_BGC7 (1,790,016,156)	93.8676	87.5582
MDA-2_BGC8 (1,847,263,746)	86.9767	78.6161
MDA-2_BGC9 (1,751,220,045)	90.8366	86.6079
