# Supplementary material for: Comparison of variations detection between whole-genome amplification methods used in single-cell resequencing
Source: Gigascience. 2015 Aug 6;4:37. doi: 10.1186/s13742-015-0068-3 (PMC4527218; doi:10.1186/s13742-015-0068-3)
Supplement: Additional file 26: Table S13. — Pearson correlation of copy number ratios between single cells amplified by MDA-2 or MALBAC kit. [file 13742_2015_68_MOESM26_ESM.xlsx]

## Sheet: sheet1
Table S13 A. Pearson Correlation of Copy Number Ratios Between BGC823 Cells Amplified by MALBAC or MDA-2.
Correlation	MALBAC_BGC1	MALBAC_BGC2	MALBAC_BGC3	MALBAC_BGC4	MALBAC_BGC5	MDA-2_BGC10	MDA-2_BGC6	MDA-2_BGC7	MDA-2_BGC8	MDA-2_BGC9	BGC823 bulk
MALBAC_BGC1	1	0.93	0.92	0.94	0.92	0.72	0.73	0.75	0.67	0.77	0.8
MALBAC_BGC2	0.93	1	0.92	0.95	0.92	0.73	0.72	0.76	0.67	0.77	0.79
MALBAC_BGC3	0.92	0.92	1	0.93	0.92	0.73	0.74	0.76	0.67	0.76	0.79
MALBAC_BGC4	0.94	0.95	0.93	1	0.93	0.74	0.74	0.77	0.68	0.77	0.81
MALBAC_BGC5	0.92	0.92	0.92	0.93	1	0.73	0.75	0.77	0.7	0.77	0.81
MDA-2_BGC10	0.72	0.73	0.73	0.74	0.73	1	0.74	0.76	0.67	0.76	0.71
MDA-2_BGC6	0.73	0.72	0.74	0.74	0.75	0.74	1	0.85	0.83	0.77	0.86
MDA-2_BGC7	0.75	0.76	0.76	0.77	0.77	0.76	0.85	1	0.8	0.76	0.85
MDA-2_BGC8	0.67	0.67	0.67	0.68	0.7	0.67	0.83	0.8	1	0.71	0.81
MDA-2_BGC9	0.77	0.77	0.76	0.77	0.77	0.76	0.77	0.76	0.71	1	0.79
BGC823 bulk	0.8	0.79	0.79	0.81	0.81	0.71	0.86	0.85	0.81	0.79	1
Table S13 B. Pearson Correlation of Copy Number Ratios Between YH Cells Amplified by MALBAC or MDA-2.
Correlation	MALBAC_YH-1	MALBAC_YH-2	MALBAC_YH-3	MDA-2_YH-4	MDA-2_YH-5	MDA-2_YH-6	MDA-2_YH-7	YH-mix
MALBAC_YH-1	1	0.72	0.8	0.35	0.4	0.33	0.38	0.54
MALBAC_YH-2	0.72	1	0.69	0.36	0.38	0.33	0.35	0.51
MALBAC_YH-3	0.8	0.69	1	0.37	0.42	0.37	0.39	0.55
MDA-2_YH-4	0.35	0.36	0.37	1	0.54	0.38	0.52	0.63
MDA-2_YH-5	0.4	0.38	0.42	0.54	1	0.44	0.54	0.69
MDA-2_YH-6	0.33	0.33	0.37	0.38	0.44	1	0.39	0.62
MDA-2_YH-7	0.38	0.35	0.39	0.52	0.54	0.39	1	0.64
YH-mix	0.54	0.51	0.55	0.63	0.69	0.62	0.64	1
