# Supplementary material for: Comparison of variations detection between whole-genome amplification methods used in single-cell resequencing
Source: Gigascience. 2015 Aug 6;4:37. doi: 10.1186/s13742-015-0068-3 (PMC4527218; doi:10.1186/s13742-015-0068-3)
Supplement: Additional file 27: Table S14. — A comparison of the genome coverage between MDA-2 and MALBAC at 0.1X depth. The sequencing was performed on Lifetech Ion Proton sequencer. [file 13742_2015_68_MOESM27_ESM.xlsx]

## Sheet: Sheet1
Table S14. A Comparison of the Genome Coverage Between MDA-2 and MALBAC at 0.1X Depth.
Sequencing platform	Cell type	Sample index	Genome coverage (%)
Lifetech Ion Proton sequencer	BGC Single Cell	MALBAC_BGC1	7.11
	BGC Single Cell	MALBAC_BGC2	7.03
	BGC Single Cell	MALBAC_BGC3	7.11
	BGC Single Cell	MALBAC_BGC4	7.04
	BGC Single Cell	MALBAC_BGC5	7.01
	BGC Single Cell	MDA-2_BGC6	8.1
	BGC Single Cell	MDA-2_BGC7	7.94
	BGC Single Cell	MDA-2_BGC8	7.99
	BGC Single Cell	MDA-2_BGC9	7.82
	BGC Single Cell	MDA-2_BGC10	7.51
	YH Single Cell	MALBAC_YH-1	7.06
	YH Single Cell	MALBAC_YH-2	7.25
	YH Single Cell	MALBAC_YH-3	7.28
	YH Single Cell	MDA-2_YH-4	8.3
	YH Single Cell	MDA-2_YH-5	7.9
	YH Single Cell	MDA-2_YH-6	7.79
	YH Single Cell	MDA-2_YH-7	7.75
