# Supplementary material for: Comparison of variations detection between whole-genome amplification methods used in single-cell resequencing
Source: Gigascience. 2015 Aug 6;4:37. doi: 10.1186/s13742-015-0068-3 (PMC4527218; doi:10.1186/s13742-015-0068-3)
Supplement: Additional file 28: Table S15. — A comparison of the basic data sequenced on an Illumina Hiseq 2000 and a Miseq Sequencer. We extracted the same amount of the sequencing reads amplified by the same kit except the sequencing platform type to control the variables. [file 13742_2015_68_MOESM28_ESM.xlsx]

## Sheet: Sheet1
Table S15. A Comparison of the Basic Data Sequenced on Illumina Hiseq 2000 and Miseq Sequencer Respectively
Sequencing platforms	Sample index	Sequence lane ID	Mean mapping quality	Number of mapped bases (bp)	Read mapping ratio (%)	Read duplication ratio (%)	GC content (%)	Mean depth (X)	Genome coverage (%)
Illumina Hiseq 2000 sequencer	MDA-3_45	L1	47.02	193298163	99.07	0.0601	39.42	0.06	5.72
		L5	47.25	193894856	99.19	0.07	39.54	0.06	5.73
	MDA-2_66	L4	45.9	192039159	98.79	0.4611	40.6	0.06	5.76
		L5	45.57	191808169	98.77	0.3747	40.58	0.06	5.76
		L1	45.81	188174227	98.74	0.0312	40.57	0.06	5.68
		L2	45.25	188054685	98.56	0.0335	40.62	0.06	5.64
	MDA-2_M6	L6	46.1	192247904	98.84	0.5612	40.75	0.06	5.79
		L1	46.19	192131181	98.82	0.4475	40.7	0.06	5.79
		L2	46.06	190212411	98.85	0.038	40.88	0.06	5.76
Illumina Miseq sequencer	MDA-3_45	L1	47.29	196942562	99.06	0.0501	39.84	0.06	5.82
	MDA-2_66	L1	45.9	195684544	98.66	0.0531	41.19	0.06	5.88
	MDA-2_M6	L1	46.09	196053384	98.69	0.0466	41.36	0.06	5.92
